# Supplementary material for: Genetic characterization of measles virus in the Philippines, 2008–2011
Source: BMC Res Notes. 2015 Jun 3;8:211. doi: 10.1186/s13104-015-1201-1 (PMC4467837; doi:10.1186/s13104-015-1201-1)
Supplement: Additional file 2: — Table S1. [file 13104_2015_1201_MOESM2_ESM.xls]

## Sheet: Supplementary Table 1
Virus	Pairwise Distance (No. of base substitution per site)
MVs/Saskatchewan.CAN/40.11(D9)
MVs/Texas.USA/5.11(D9)	0
MVs/Okayama.JPN/03.11(D9)	0	0
MVs/Kagawa.JPN/06.11/1(D9)	0	0	0
MVs/HiroshimaC.JPN/02.11/1(D9)	0	0	0	0
Mvs/Hamamatsu_C.JPN/26.11/0627(D9)	0	0	0	0	0
Mvs/Chiba.JPN/20.11/74(D9)	0	0	0	0	0	0
MVs/Aichi.JPN/28.10	0	0	0	0	0	0	0
MVs/Batangas/PHL/10.11/2621(D9)	0	0	0	0	0	0	0	0
MVs/Zamboanga_del_Sur/PHL/49.10/7105(D9)	0	0	0	0	0	0	0	0	0
MVs/Manila/PHL/39.10/6603(D9)	0	0	0	0	0	0	0	0	0	0
Mvs/Yokohama.JPN/4.11(D9)	0.00831908	0.00831908	0.00831908	0.00831908	0.00831908	0.00831908	0.00831908	0.00831908	0.00831908	0.00831908	0.00831908
MVs/Eemshaven.NLD/28.09/(D9)	0.00414567	0.00414567	0.00414567	0.00414567	0.00414567	0.00414567	0.00414567	0.00414567	0.00414567	0.00414567	0.00414567	0.00414567
MVs/Mountain_Province/PHL/9.11/2799/(D9)	0.00414567	0.00414567	0.00414567	0.00414567	0.00414567	0.00414567	0.00414567	0.00414567	0.00414567	0.00414567	0.00414567	0.00414567	0
MVs/Batangas/PHL/8.11/1903(D9)	0.00414567	0.00414567	0.00414567	0.00414567	0.00414567	0.00414567	0.00414567	0.00414567	0.00414567	0.00414567	0.00414567	0.00414567	0	0
MVs/Bulacan/PHL/31.10/6009(D9)	0.00414567	0.00414567	0.00414567	0.00414567	0.00414567	0.00414567	0.00414567	0.00414567	0.00414567	0.00414567	0.00414567	0.00414567	0	0	0
MVs/Benguet/PHL/6.11/1408(D9)	0.00832207	0.00832207	0.00832207	0.00832207	0.00832207	0.00832207	0.00832207	0.00832207	0.00832207	0.00832207	0.00832207	0.00832207	0.00414714	0.00414714	0.00414714	0.00414714
MVs/South_Cotabato/PHL/15.11/4967(D9)	0.00832207	0.00832207	0.00832207	0.00832207	0.00832207	0.00832207	0.00832207	0.00832207	0.00832207	0.00832207	0.00832207	0.00832207	0.00414714	0.00414714	0.00414714	0.00414714	0.00832506
MVs/Ilocos_Norte/PHL/7.11/1915(D9)	0.00832207	0.00832207	0.00832207	0.00832207	0.00832207	0.00832207	0.00832207	0.00832207	0.00832207	0.00832207	0.00832207	0.00832207	0.00414714	0.00414714	0.00414714	0.00414714	0	0.00832506
MVs/Himeji_C.JPN/27.11(D9)	0.0125251	0.0125251	0.0125251	0.0125251	0.0125251	0.0125251	0.0125251	0.0125251	0.0125251	0.0125251	0.0125251	0.0125251	0.00832207	0.00832207	0.00832207	0.00832207	0.00414567	0.0125296	0.00414567
MVs/Iloilo/PHL/11.11/3747(D9)	0.0167627	0.0167627	0.0167627	0.0167627	0.0167627	0.0167627	0.0167627	0.0167627	0.0167627	0.0167627	0.0167627	0.0167627	0.0125296	0.0125296	0.0125296	0.0125296	0.0167688	0.0167688	0.0167688	0.0210323
Mvs/Tokyo.JPN/05.11(D9)	0.0167627	0.0167627	0.0167627	0.0167627	0.0167627	0.0167627	0.0167627	0.0167627	0.0167627	0.0167627	0.0167627	0.0167627	0.0125296	0.0125296	0.0125296	0.0125296	0.0167688	0.0167688	0.0167688	0.0210323	0
MVs/Maguidanao/PHL/31.09/1021(D9)	0.0167566	0.0167566	0.0167566	0.0167566	0.0167566	0.0167566	0.0167566	0.0167566	0.0167566	0.0167566	0.0167566	0.0167566	0.0125251	0.0125251	0.0125251	0.0125251	0.0167627	0.0167627	0.0167627	0.0210246	0.00832207	0.00832207
MVs/Zambales/PHL/32.10/5980(D9)	0.00831908	0.00831908	0.00831908	0.00831908	0.00831908	0.00831908	0.00831908	0.00831908	0.00831908	0.00831908	0.00831908	0.00831908	0.00414567	0.00414567	0.00414567	0.00414567	0.00832207	0.00832207	0.00832207	0.0125251	0.00832506	0.00832506	0.00832207
MVs/Arizona.USA/06.11/(D9)	0.00831908	0.00831908	0.00831908	0.00831908	0.00831908	0.00831908	0.00831908	0.00831908	0.00831908	0.00831908	0.00831908	0.00831908	0.00414567	0.00414567	0.00414567	0.00414567	0.00832207	0.00832207	0.00832207	0.0125251	0.00832506	0.00832506	0.00832207	0
MVs/Ontario.CAN/52.10/(D9)	0.0125251	0.0125251	0.0125251	0.0125251	0.0125251	0.0125251	0.0125251	0.0125251	0.0125251	0.0125251	0.0125251	0.0125251	0.00832207	0.00832207	0.00832207	0.00832207	0.0125296	0.0125296	0.0125296	0.0167627	0.0125342	0.0125342	0.0125296	0.00414714	0.00414714
MVs/Manila/PHL/7.10/1317(D9)	0.0125719	0.0125719	0.0125719	0.0125719	0.0125719	0.0125719	0.0125719	0.0125719	0.0125719	0.0125719	0.0125719	0.0125719	0.00835299	0.00835299	0.00835299	0.00835299	0.0125765	0.0125765	0.0125765	0.0168257	0.012581	0.012581	0.0125765	0.00416246	0.00416246	0.008356
MVs/NewSouthWales.AUS/12.11/1(D9)	0.0125206	0.0125206	0.0125206	0.0125206	0.0125206	0.0125206	0.0125206	0.0125206	0.0125206	0.0125206	0.0125206	0.0125206	0.00831908	0.00831908	0.00831908	0.00831908	0.0125251	0.0125251	0.0125251	0.0167566	0.0125296	0.0125296	0.0125251	0.00414567	0.00414567	0.00832207	0.00835299
MVs/Yamagata.JPN/7.04/1	0.00832207	0.00832207	0.00832207	0.00832207	0.00832207	0.00832207	0.00832207	0.00832207	0.00832207	0.00832207	0.00832207	0.00832207	0.00414714	0.00414714	0.00414714	0.00414714	0.00832506	0.00832506	0.00832506	0.0125296	0.00832207	0.00832207	0.00831908	0.00832207	0.00832207	0.0125296	0.0125765	0.0125251
MVs/Manila/PHL/9.11/2304(D9)	0.00832207	0.00832207	0.00832207	0.00832207	0.00832207	0.00832207	0.00832207	0.00832207	0.00832207	0.00832207	0.00832207	0.00832207	0.00414714	0.00414714	0.00414714	0.00414714	0.00832506	0.00832506	0.00832506	0.0125296	0.00832207	0.00832207	0.00831908	0.00832207	0.00832207	0.0125296	0.0125765	0.0125251	0
MVs/Cotabato/PHL/36.09/1214(D9)	0.00832207	0.00832207	0.00832207	0.00832207	0.00832207	0.00832207	0.00832207	0.00832207	0.00832207	0.00832207	0.00832207	0.00832207	0.00414714	0.00414714	0.00414714	0.00414714	0.00832506	0.00832506	0.00832506	0.0125296	0.00832207	0.00832207	0.00831908	0.00832207	0.00832207	0.0125296	0.0125765	0.0125251	0	0
MVs/Negros_Occidental/PHL/50.08/976(D9)	0.00832207	0.00832207	0.00832207	0.00832207	0.00832207	0.00832207	0.00832207	0.00832207	0.00832207	0.00832207	0.00832207	0.00832207	0.00414714	0.00414714	0.00414714	0.00414714	0.00832506	0.00832506	0.00832506	0.0125296	0.00832207	0.00832207	0.00831908	0.00832207	0.00832207	0.0125296	0.0125765	0.0125251	0	0	0
MVs/Victoria.AU/14.04	0.00832207	0.00832207	0.00832207	0.00832207	0.00832207	0.00832207	0.00832207	0.00832207	0.00832207	0.00832207	0.00832207	0.00832207	0.00414714	0.00414714	0.00414714	0.00414714	0.00832506	0.00832506	0.00832506	0.0125296	0.00832207	0.00832207	0.00831908	0.00832207	0.00832207	0.0125296	0.0125765	0.0125251	0	0	0	0
MVs/Cotabato/PHL/17.10/5571(D9)	0.00832207	0.00832207	0.00832207	0.00832207	0.00832207	0.00832207	0.00832207	0.00832207	0.00832207	0.00832207	0.00832207	0.00832207	0.00414714	0.00414714	0.00414714	0.00414714	0.00832506	0.00832506	0.00832506	0.0125296	0.00832207	0.00832207	0.00831908	0.00832207	0.00832207	0.0125296	0.0125765	0.0125251	0	0	0	0	0
MVs/Maguindanao/PHL/7.11/1948(D9)	0.0125296	0.0125296	0.0125296	0.0125296	0.0125296	0.0125296	0.0125296	0.0125296	0.0125296	0.0125296	0.0125296	0.0125296	0.00832506	0.00832506	0.00832506	0.00832506	0.0125342	0.0125342	0.0125342	0.0167688	0.0125296	0.0125296	0.0125251	0.0125296	0.0125296	0.0167688	0.0168319	0.0167627	0.00414714	0.00414714	0.00414714	0.00414714	0.00414714	0.00414714
MVs/South_Cotabato/PHL/3.09/77(D9)	0.00832207	0.00832207	0.00832207	0.00832207	0.00832207	0.00832207	0.00832207	0.00832207	0.00832207	0.00832207	0.00832207	0.00832207	0.00414714	0.00414714	0.00414714	0.00414714	0.00832506	0.00832506	0.00832506	0.0125296	0.00832207	0.00832207	0.00831908	0.00832207	0.00832207	0.0125296	0.0125765	0.0125251	0	0	0	0	0	0	0.00414714
MVs/Hualian.TWN/01.08	0.00832207	0.00832207	0.00832207	0.00832207	0.00832207	0.00832207	0.00832207	0.00832207	0.00832207	0.00832207	0.00832207	0.00832207	0.00414714	0.00414714	0.00414714	0.00414714	0.00832506	0.00832506	0.00832506	0.0125296	0.00832207	0.00832207	0.00831908	0.00832207	0.00832207	0.0125296	0.0125765	0.0125251	0	0	0	0	0	0	0.00414714	0
MVs/Yilan.TWN/48.03	0.00832207	0.00832207	0.00832207	0.00832207	0.00832207	0.00832207	0.00832207	0.00832207	0.00832207	0.00832207	0.00832207	0.00832207	0.00414714	0.00414714	0.00414714	0.00414714	0.00832506	0.00832506	0.00832506	0.0125296	0.00832207	0.00832207	0.00831908	0.00832207	0.00832207	0.0125296	0.0125765	0.0125251	0	0	0	0	0	0	0.00414714	0	0
MVi/Yamagata.JPN/3.04	0.00832207	0.00832207	0.00832207	0.00832207	0.00832207	0.00832207	0.00832207	0.00832207	0.00832207	0.00832207	0.00832207	0.00832207	0.00414714	0.00414714	0.00414714	0.00414714	0.00832506	0.00832506	0.00832506	0.0125296	0.00832207	0.00832207	0.00831908	0.00832207	0.00832207	0.0125296	0.0125765	0.0125251	0	0	0	0	0	0	0.00414714	0	0	0
MVs/National_Capital_Region.PHL/2007/07-0351/D9	0.00832207	0.00832207	0.00832207	0.00832207	0.00832207	0.00832207	0.00832207	0.00832207	0.00832207	0.00832207	0.00832207	0.00832207	0.00414714	0.00414714	0.00414714	0.00414714	0.00832506	0.00832506	0.00832506	0.0125296	0.00832207	0.00832207	0.00831908	0.00832207	0.00832207	0.0125296	0.0125765	0.0125251	0	0	0	0	0	0	0.00414714	0	0	0	0
MVs/Oriental_Mindoro/PHL/28.09/934(D9)	0.00832207	0.00832207	0.00832207	0.00832207	0.00832207	0.00832207	0.00832207	0.00832207	0.00832207	0.00832207	0.00832207	0.00832207	0.00414714	0.00414714	0.00414714	0.00414714	0.00832506	0.00832506	0.00832506	0.0125296	0.00832207	0.00832207	0.00831908	0.00832207	0.00832207	0.0125296	0.0125765	0.0125251	0	0	0	0	0	0	0.00414714	0	0	0	0	0
MVs/Manila/PHL/5.10/811(D9)	0.00832207	0.00832207	0.00832207	0.00832207	0.00832207	0.00832207	0.00832207	0.00832207	0.00832207	0.00832207	0.00832207	0.00832207	0.00414714	0.00414714	0.00414714	0.00414714	0.00832506	0.00832506	0.00832506	0.0125296	0.00832207	0.00832207	0.00831908	0.00832207	0.00832207	0.0125296	0.0125765	0.0125251	0	0	0	0	0	0	0.00414714	0	0	0	0	0	0
MVi/Sarawak.MAS/2.05	0.00832207	0.00832207	0.00832207	0.00832207	0.00832207	0.00832207	0.00832207	0.00832207	0.00832207	0.00832207	0.00832207	0.00832207	0.00414714	0.00414714	0.00414714	0.00414714	0.00832506	0.00832506	0.00832506	0.0125296	0.00832207	0.00832207	0.00831908	0.00832207	0.00832207	0.0125296	0.0125765	0.0125251	0	0	0	0	0	0	0.00414714	0	0	0	0	0	0	0
MVs/Maguindanao/PHL/45.08/896(D9)	0.0211999	0.0211999	0.0211999	0.0211999	0.0211999	0.0211999	0.0211999	0.0211999	0.0211999	0.0211999	0.0211999	0.0211999	0.0169016	0.0169016	0.0169016	0.0169016	0.0212077	0.0212077	0.0212077	0.0255374	0.0211999	0.0211999	0.021192	0.0211999	0.0211999	0.0255374	0.0256355	0.025528	0.0126283	0.0126283	0.0126283	0.0126283	0.0126283	0.0126283	0.0169016	0.0126283	0.0126283	0.0126283	0.0126283	0.0126283	0.0126283	0.0126283	0.0126283
MVs/Hong_Kong.CHN/28.07/5(D9)	0.00832207	0.00832207	0.00832207	0.00832207	0.00832207	0.00832207	0.00832207	0.00832207	0.00832207	0.00832207	0.00832207	0.00832207	0.00414714	0.00414714	0.00414714	0.00414714	0.00832506	0.00832506	0.00832506	0.0125296	0.00832207	0.00832207	0.00831908	0.00832207	0.00832207	0.0125296	0.0125765	0.0125251	0	0	0	0	0	0	0.00414714	0	0	0	0	0	0	0	0	0.0126283
MVs/New_York.USA/1.05(D9)	0.0167688	0.0167688	0.0167688	0.0167688	0.0167688	0.0167688	0.0167688	0.0167688	0.0167688	0.0167688	0.0167688	0.0167688	0.0125342	0.0125342	0.0125342	0.0125342	0.00832506	0.0167749	0.00832506	0.0125296	0.0167688	0.0167688	0.0167627	0.0167688	0.0167688	0.02104	0.0211196	0.0210323	0.00832506	0.00832506	0.00832506	0.00832506	0.00832506	0.00832506	0.0125342	0.00832506	0.00832506	0.00832506	0.00832506	0.00832506	0.00832506	0.00832506	0.00832506	0.0212077	0.00832506
MVs/Bristol.GBR/15.05	0.0125296	0.0125296	0.0125296	0.0125296	0.0125296	0.0125296	0.0125296	0.0125296	0.0125296	0.0125296	0.0125296	0.0125296	0.00832506	0.00832506	0.00832506	0.00832506	0.0125342	0.0125342	0.0125342	0.0167688	0.0125296	0.0125296	0.0125251	0.0125296	0.0125296	0.0167688	0.0168319	0.0167627	0.00414714	0.00414714	0.00414714	0.00414714	0.00414714	0.00414714	0.00832506	0.00414714	0.00414714	0.00414714	0.00414714	0.00414714	0.00414714	0.00414714	0.00414714	0.0169016	0.00414714	0.00414714
MVi/British_Columbia.CAN/16.05/D9	0.0125296	0.0125296	0.0125296	0.0125296	0.0125296	0.0125296	0.0125296	0.0125296	0.0125296	0.0125296	0.0125296	0.0125296	0.00832506	0.00832506	0.00832506	0.00832506	0.0125342	0.0125342	0.0125342	0.0167688	0.0125296	0.0125296	0.0125251	0.0125296	0.0125296	0.0167688	0.0168319	0.0167627	0.00414714	0.00414714	0.00414714	0.00414714	0.00414714	0.00414714	0.00832506	0.00414714	0.00414714	0.00414714	0.00414714	0.00414714	0.00414714	0.00414714	0.00414714	0.0169016	0.00414714	0.00414714	0
MVs/PHL/2008/08-007/D9	0.0125296	0.0125296	0.0125296	0.0125296	0.0125296	0.0125296	0.0125296	0.0125296	0.0125296	0.0125296	0.0125296	0.0125296	0.00832506	0.00832506	0.00832506	0.00832506	0.0125342	0.0125342	0.0125342	0.0167688	0.0125296	0.0125296	0.0125251	0.0125296	0.0125296	0.0167688	0.0168319	0.0167627	0.00414714	0.00414714	0.00414714	0.00414714	0.00414714	0.00414714	0.00832506	0.00414714	0.00414714	0.00414714	0.00414714	0.00414714	0.00414714	0.00414714	0.00414714	0.0169016	0.00414714	0.00414714	0	0
MVs/Zamboanga_del_Sur/PHL/45.07/007(D9)	0.0125296	0.0125296	0.0125296	0.0125296	0.0125296	0.0125296	0.0125296	0.0125296	0.0125296	0.0125296	0.0125296	0.0125296	0.00832506	0.00832506	0.00832506	0.00832506	0.0125342	0.0125342	0.0125342	0.0167688	0.0125296	0.0125296	0.0125251	0.0125296	0.0125296	0.0167688	0.0168319	0.0167627	0.00414714	0.00414714	0.00414714	0.00414714	0.00414714	0.00414714	0.00832506	0.00414714	0.00414714	0.00414714	0.00414714	0.00414714	0.00414714	0.00414714	0.00414714	0.0169016	0.00414714	0.00414714	0	0	0
MVi/Santander.COL/31.02(D9)	0.0125296	0.0125296	0.0125296	0.0125296	0.0125296	0.0125296	0.0125296	0.0125296	0.0125296	0.0125296	0.0125296	0.0125296	0.00832506	0.00832506	0.00832506	0.00832506	0.0125342	0.0125342	0.0125342	0.0167688	0.0125296	0.0125296	0.0125251	0.0125296	0.0125296	0.0167688	0.0168319	0.0167627	0.00414714	0.00414714	0.00414714	0.00414714	0.00414714	0.00414714	0.00832506	0.00414714	0.00414714	0.00414714	0.00414714	0.00414714	0.00414714	0.00414714	0.00414714	0.0169016	0.00414714	0.00414714	0	0	0
MVs/Granada.ESP/25.08/(D9)	0.0125296	0.0125296	0.0125296	0.0125296	0.0125296	0.0125296	0.0125296	0.0125296	0.0125296	0.0125296	0.0125296	0.0125296	0.00832506	0.00832506	0.00832506	0.00832506	0.0125342	0.0125342	0.0125342	0.0167688	0.0125296	0.0125296	0.0125251	0.0125296	0.0125296	0.0167688	0.0168319	0.0167627	0.00414714	0.00414714	0.00414714	0.00414714	0.00414714	0.00414714	0.00832506	0.00414714	0.00414714	0.00414714	0.00414714	0.00414714	0.00414714	0.00414714	0.00414714	0.0169016	0.00414714	0.00414714	0	0	0
MVs/Taipei.TWN/34.08/1	0.0167688	0.0167688	0.0167688	0.0167688	0.0167688	0.0167688	0.0167688	0.0167688	0.0167688	0.0167688	0.0167688	0.0167688	0.0125342	0.0125342	0.0125342	0.0125342	0.0167749	0.0167749	0.0167749	0.02104	0.0167688	0.0167688	0.0167627	0.0167688	0.0167688	0.02104	0.0211196	0.0210323	0.00832506	0.00832506	0.00832506	0.00832506	0.00832506	0.00832506	0.0125342	0.00832506	0.00832506	0.00832506	0.00832506	0.00832506	0.00832506	0.00832506	0.00832506	0.0212077	0.00832506	0.00832506	0.00414714	0.00414714	0.00414714
MVs/Hiroshima.JPN/14.11(D9)	0.02104	0.02104	0.02104	0.02104	0.02104	0.02104	0.02104	0.02104	0.02104	0.02104	0.02104	0.02104	0.0167749	0.0167749	0.0167749	0.0167749	0.0210477	0.0210477	0.0210477	0.0253437	0.02104	0.02104	0.0210323	0.02104	0.02104	0.0253437	0.0254402	0.0253344	0.0125342	0.0125342	0.0125342	0.0125342	0.0125342	0.0125342	0.0167749	0.0125342	0.0125342	0.0125342	0.0125342	0.0125342	0.0125342	0.0125342	0.0125342	0.0255469	0.0125342	0.0125342	0.00832506	0.00832506	0.00832506
MVi/Victoria.AUS/12.99(D9)	0.0298975	0.0298975	0.0298975	0.0298975	0.0298975	0.0298975	0.0298975	0.0298975	0.0298975	0.0298975	0.0298975	0.0298975	0.0255374	0.0255374	0.0255374	0.0255374	0.0299087	0.0299087	0.0299087	0.0343011	0.0298975	0.0298975	0.0298863	0.0298975	0.0298975	0.0343011	0.0344344	0.0342882	0.0211999	0.0211999	0.0211999	0.0211999	0.0211999	0.0211999	0.0255374	0.0211999	0.0211999	0.0211999	0.0211999	0.0211999	0.0211999	0.0211999	0.0211999	0.0345819	0.0211999	0.0299087	0.0255374	0.0255374	0.0255374
[truncated: 5 more columns]
