# Supplementary material for: Genetic characterization of measles virus in the Philippines, 2008–2011
Source: BMC Res Notes. 2015 Jun 3;8:211. doi: 10.1186/s13104-015-1201-1 (PMC4467837; doi:10.1186/s13104-015-1201-1)
Supplement: Additional file 4: — Table S2. [file 13104_2015_1201_MOESM4_ESM.xls]

## Sheet: Supplementary Table 2
Virus	Pairwise Distance (No. of base substitution per site)
MVs/Agusan-del-Norte/PHL./14.10/4193(D9)-2010.2602739726
MVs/Compostela-Valley/PHL/34.10/6031(D9)-2010.64657534247	0
MVs/Davao-del-Sur/PHL/14.11/4217(D9)-2011.25205479452	0.00869565	0.00869565
MVs/Lanao-del-Norte/PHL/31.10/5888(D9)-2010.59178082192	0.00434783	0.00434783	0.00434783
MVs/Misamis-Oriental/PHL/22.10/5227(D9)-2010.41917808219	0.00434783	0.00434783	0.00434783	0
MVs/Davao-del-Sur/PHL/36.09/1211(D9)-2009.68767123288	0.00434783	0.00434783	0.00434783	0	0
MVs/Davao-del-Sur/PHL/31.09/1013(D9)-2009.58356164384	0.00434783	0.00434783	0.00434783	0	0	0
MVs/Cebu/PHL/26.11/6392(D9)-2011.4904109589	0.00869565	0.00869565	0.00869565	0.00434783	0.00434783	0.00434783	0.00434783
MVs/Misamis-Occidental/PHL/9.11/2818(D9)-2011.15616438356	0.00869565	0.00869565	0.00869565	0.00434783	0.00434783	0.00434783	0.00434783	0
MVs/Cotabato/PHL/45.10/6800(D9)-2010.84931506849	0.00869565	0.00869565	0.00869565	0.00434783	0.00434783	0.00434783	0.00434783	0	0
MVs/Manila/PHL/31.10/5858/(D9)-2010.58904109589	0.00869565	0.00869565	0.00869565	0.00434783	0.00434783	0.00434783	0.00434783	0	0	0
MVs/Romblon/PHL/12.10/3736(D9)-2010.22191780822	0.00869565	0.00869565	0.00869565	0.00434783	0.00434783	0.00434783	0.00434783	0	0	0	0
MVs/Misamis-Oriental/PHL/18.08/370-2008.32786885246	0.00869565	0.00869565	0.00869565	0.00434783	0.00434783	0.00434783	0.00434783	0	0	0	0	0
MVs/Rizal/PHL/36.09/1169(D9)-2009.69589041096	0.00869565	0.00869565	0.00869565	0.00434783	0.00434783	0.00434783	0.00434783	0	0	0	0	0	0
MVs/Manila/PHL/20.10/5164/(D9)-2010.38630136986	0.00869565	0.00869565	0.00869565	0.00434783	0.00434783	0.00434783	0.00434783	0	0	0	0	0	0	0
MVs/Isabela/PHL/35.10/6162(D9)-2010.65753424658	0.00869565	0.00869565	0.00869565	0.00434783	0.00434783	0.00434783	0.00434783	0	0	0	0	0	0	0	0
MVs/Batangas/PHL/8.11/1903(D9)-2011.1397260274	0.00869565	0.00869565	0.00869565	0.00434783	0.00434783	0.00434783	0.00434783	0	0	0	0	0	0	0	0	0
MVs/Nueva-Ecija/PHL/5.10/1095(D9)-2010.0904109589	0.0130435	0.0130435	0.0130435	0.00869565	0.00869565	0.00869565	0.00869565	0.00434783	0.00434783	0.00434783	0.00434783	0.00434783	0.00434783	0.00434783	0.00434783	0.00434783	0.00434783
MVs/Iloilo/PHL/11.11/3383(D9)-2011.20821917808	0.00869565	0.00869565	0.00869565	0.00434783	0.00434783	0.00434783	0.00434783	0	0	0	0	0	0	0	0	0	0	0.00434783
MVs/Camarines-Sur/PHL/41.10/6619(D9)-2010.77534246575	0.0130435	0.0130435	0.0130435	0.00869565	0.00869565	0.00869565	0.00869565	0.00434783	0.00434783	0.00434783	0.00434783	0.00434783	0.00434783	0.00434783	0.00434783	0.00434783	0.00434783	0.00869565	0.00434783
MVs/Isabela/PHL/15.11/4280(D9)-2011.27945205479	0.00869565	0.00869565	0.00869565	0.00434783	0.00434783	0.00434783	0.00434783	0	0	0	0	0	0	0	0	0	0	0.00434783	0	0.00434783
MVs/Maguindanao/PHL/7.11/1948(D9)-2011.12876712329	0.00869565	0.00869565	0.00869565	0.00434783	0.00434783	0.00434783	0.00434783	0	0	0	0	0	0	0	0	0	0	0.00434783	0	0.00434783	0
MVs/Laguna/PHL/38.10/6175(D9)-2010.71506849315	0.00869565	0.00869565	0.00869565	0.00434783	0.00434783	0.00434783	0.00434783	0	0	0	0	0	0	0	0	0	0	0.00434783	0	0.00434783	0	0
MVs/Misamis-Oriental/PHL/23.10/5327(D9)-2010.43835616438	0.00869565	0.00869565	0.00869565	0.00434783	0.00434783	0.00434783	0.00434783	0	0	0	0	0	0	0	0	0	0	0.00434783	0	0.00434783	0	0	0
MVs/Cotabato/PHL/36.09/1214(D9)-2009.68493150685	0.00869565	0.00869565	0.00869565	0.00434783	0.00434783	0.00434783	0.00434783	0	0	0	0	0	0	0	0	0	0	0.00434783	0	0.00434783	0	0	0	0
MVs/Cotabato/PHL/14.08/300-2008.24863387978	0.00869565	0.00869565	0.00869565	0.00434783	0.00434783	0.00434783	0.00434783	0	0	0	0	0	0	0	0	0	0	0.00434783	0	0.00434783	0	0	0	0	0
MVs/Bulacan/PHL/9.10/1797(D9)-2010.16712328767	0.00869565	0.00869565	0.00869565	0.00434783	0.00434783	0.00434783	0.00434783	0	0	0	0	0	0	0	0	0	0	0.00434783	0	0.00434783	0	0	0	0	0	0
MVs/Cavite/PHL/31.10/5727(D9)-2010.58630136986	0.00869565	0.00869565	0.00869565	0.00434783	0.00434783	0.00434783	0.00434783	0	0	0	0	0	0	0	0	0	0	0.00434783	0	0.00434783	0	0	0	0	0	0	0
MVs/Camarines-Sur/PHL/41.10/6616(D9)-2010.78630136986	0.00869565	0.00869565	0.00869565	0.00434783	0.00434783	0.00434783	0.00434783	0	0	0	0	0	0	0	0	0	0	0.00434783	0	0.00434783	0	0	0	0	0	0	0	0
MVs/Batangas/PHL/10.11/2621(D9)-2011.18630136986	0.00869565	0.00869565	0.00869565	0.00434783	0.00434783	0.00434783	0.00434783	0	0	0	0	0	0	0	0	0	0	0.00434783	0	0.00434783	0	0	0	0	0	0	0	0	0
MVs/Aurora/PHL/22.10/5231(D9)-2010.41369863014	0.0130435	0.0130435	0.0130435	0.00869565	0.00869565	0.00869565	0.00869565	0.00434783	0.00434783	0.00434783	0.00434783	0.00434783	0.00434783	0.00434783	0.00434783	0.00434783	0.00434783	0.00869565	0.00434783	0.00869565	0.00434783	0.00434783	0.00434783	0.00434783	0.00434783	0.00434783	0.00434783	0.00434783	0.00434783	0.00434783
MVs/Zamboanga-del-Sur/PHL/19.11/5706(D9)-2011.36438356164	0.00869565	0.00869565	0.00869565	0.00434783	0.00434783	0.00434783	0.00434783	0	0	0	0	0	0	0	0	0	0	0.00434783	0	0.00434783	0	0	0	0	0	0	0	0	0	0	0.00434783
MVs/Nueva-Vizcaya/PHL/51.10/158(D9)-2010.97260273973	0.0130435	0.0130435	0.0130435	0.00869565	0.00869565	0.00869565	0.00869565	0.00434783	0.00434783	0.00434783	0.00434783	0.00434783	0.00434783	0.00434783	0.00434783	0.00434783	0.00434783	0.00869565	0.00434783	0.00869565	0.00434783	0.00434783	0.00434783	0.00434783	0.00434783	0.00434783	0.00434783	0.00434783	0.00434783	0.00434783	0.00869565	0.00434783
MVs/Zamboanga-del-Norte/PHL/14.11/4360(D9)-2011.26575342466	0.00869565	0.00869565	0.00869565	0.00434783	0.00434783	0.00434783	0.00434783	0	0	0	0	0	0	0	0	0	0	0.00434783	0	0.00434783	0	0	0	0	0	0	0	0	0	0	0.00434783	0	0.00434783
MVs/Batangas/PHL/9.11/2164(D9)-2011.15890410959	0.00869565	0.00869565	0.00869565	0.00434783	0.00434783	0.00434783	0.00434783	0	0	0	0	0	0	0	0	0	0	0.00434783	0	0.00434783	0	0	0	0	0	0	0	0	0	0	0.00434783	0	0.00434783	0
MVs/Nueva-Vizcaya/PHL/36.10/6202(D9)-2010.67945205479	0.00869565	0.00869565	0.00869565	0.00434783	0.00434783	0.00434783	0.00434783	0	0	0	0	0	0	0	0	0	0	0.00434783	0	0.00434783	0	0	0	0	0	0	0	0	0	0	0.00434783	0	0.00434783	0	0
MVs/Romblon/PHL/25.10/5414(D9)-2010.47397260274	0.00869565	0.00869565	0.00869565	0.00434783	0.00434783	0.00434783	0.00434783	0	0	0	0	0	0	0	0	0	0	0.00434783	0	0.00434783	0	0	0	0	0	0	0	0	0	0	0.00434783	0	0.00434783	0	0	0
MVs/Manila/PHL/22.09/807(D9)-2009.41095890411	0.00869565	0.00869565	0.00869565	0.00434783	0.00434783	0.00434783	0.00434783	0	0	0	0	0	0	0	0	0	0	0.00434783	0	0.00434783	0	0	0	0	0	0	0	0	0	0	0.00434783	0	0.00434783	0	0	0	0
MVs/South-Cotabato/PHL/15.08/280-2008.27049180328	0.00869565	0.00869565	0.00869565	0.00434783	0.00434783	0.00434783	0.00434783	0	0	0	0	0	0	0	0	0	0	0.00434783	0	0.00434783	0	0	0	0	0	0	0	0	0	0	0.00434783	0	0.00434783	0	0	0	0	0
MVs/Maguindanao/PHL/6.10/870(D9)-2010.10684931507	0.00869565	0.00869565	0.00869565	0.00434783	0.00434783	0.00434783	0.00434783	0	0	0	0	0	0	0	0	0	0	0.00434783	0	0.00434783	0	0	0	0	0	0	0	0	0	0	0.00434783	0	0.00434783	0	0	0	0	0	0
MVs/Lanao-del-Norte/PHL/29.10/5719(D9)-2010.55068493151	0.00869565	0.00869565	0.00869565	0.00434783	0.00434783	0.00434783	0.00434783	0	0	0	0	0	0	0	0	0	0	0.00434783	0	0.00434783	0	0	0	0	0	0	0	0	0	0	0.00434783	0	0.00434783	0	0	0	0	0	0	0
MVs/Manila/PHL/39.10/6603(D9)-2010.73698630137	0.00869565	0.00869565	0.00869565	0.00434783	0.00434783	0.00434783	0.00434783	0	0	0	0	0	0	0	0	0	0	0.00434783	0	0.00434783	0	0	0	0	0	0	0	0	0	0	0.00434783	0	0.00434783	0	0	0	0	0	0	0	0
MVs/South-Cotabato/PHL/9.11/2575(D9)-2011.16712328767	0.00869565	0.00869565	0.00869565	0.00434783	0.00434783	0.00434783	0.00434783	0	0	0	0	0	0	0	0	0	0	0.00434783	0	0.00434783	0	0	0	0	0	0	0	0	0	0	0.00434783	0	0.00434783	0	0	0	0	0	0	0	0	0
MVs/Zamboanga-del-Sur/PHL/20.11/5704(D9)-2011.37534246575	0.00869565	0.00869565	0.00869565	0.00434783	0.00434783	0.00434783	0.00434783	0	0	0	0	0	0	0	0	0	0	0.00434783	0	0.00434783	0	0	0	0	0	0	0	0	0	0	0.00434783	0	0.00434783	0	0	0	0	0	0	0	0	0	0
MVs/Marinduque/PHL/15.11/4150(D9)-2011.27397260274	0.0130435	0.0130435	0.0130435	0.00869565	0.00869565	0.00869565	0.00869565	0.00434783	0.00434783	0.00434783	0.00434783	0.00434783	0.00434783	0.00434783	0.00434783	0.00434783	0.00434783	0.00869565	0.00434783	0.00869565	0.00434783	0.00434783	0.00434783	0.00434783	0.00434783	0.00434783	0.00434783	0.00434783	0.00434783	0.00434783	0.00869565	0.00434783	0.00869565	0.00434783	0.00434783	0.00434783	0.00434783	0.00434783	0.00434783	0.00434783	0.00434783	0.00434783	0.00434783	0.00434783
MVs/Benguet/PHL/29.10/5638(D9)-2010.54520547945	0.0130435	0.0130435	0.0130435	0.00869565	0.00869565	0.00869565	0.00869565	0.00434783	0.00434783	0.00434783	0.00434783	0.00434783	0.00434783	0.00434783	0.00434783	0.00434783	0.00434783	0.00869565	0.00434783	0.00869565	0.00434783	0.00434783	0.00434783	0.00434783	0.00434783	0.00434783	0.00434783	0.00434783	0.00434783	0.00434783	0.00869565	0.00434783	0.00869565	0.00434783	0.00434783	0.00434783	0.00434783	0.00434783	0.00434783	0.00434783	0.00434783	0.00434783	0.00434783	0.00434783	0.00434783
MVs/Benguet/PHL/34.10/6169(D9)-2010.65479452055	0.0130435	0.0130435	0.0130435	0.00869565	0.00869565	0.00869565	0.00869565	0.00434783	0.00434783	0.00434783	0.00434783	0.00434783	0.00434783	0.00434783	0.00434783	0.00434783	0.00434783	0.00869565	0.00434783	0.00869565	0.00434783	0.00434783	0.00434783	0.00434783	0.00434783	0.00434783	0.00434783	0.00434783	0.00434783	0.00434783	0.00869565	0.00434783	0.00869565	0.00434783	0.00434783	0.00434783	0.00434783	0.00434783	0.00434783	0.00434783	0.00434783	0.00434783	0.00434783	0.00434783	0.00434783	0
MVs/Benguet/PHL/36.10/6274(D9)-2010.69315068493	0.0130435	0.0130435	0.0130435	0.00869565	0.00869565	0.00869565	0.00869565	0.00434783	0.00434783	0.00434783	0.00434783	0.00434783	0.00434783	0.00434783	0.00434783	0.00434783	0.00434783	0.00869565	0.00434783	0.00869565	0.00434783	0.00434783	0.00434783	0.00434783	0.00434783	0.00434783	0.00434783	0.00434783	0.00434783	0.00434783	0.00869565	0.00434783	0.00869565	0.00434783	0.00434783	0.00434783	0.00434783	0.00434783	0.00434783	0.00434783	0.00434783	0.00434783	0.00434783	0.00434783	0.00434783	0	0
MVs/Benguet/PHL/42.10/6733(D9)-2010.80821917808	0.0130435	0.0130435	0.0130435	0.00869565	0.00869565	0.00869565	0.00869565	0.00434783	0.00434783	0.00434783	0.00434783	0.00434783	0.00434783	0.00434783	0.00434783	0.00434783	0.00434783	0.00869565	0.00434783	0.00869565	0.00434783	0.00434783	0.00434783	0.00434783	0.00434783	0.00434783	0.00434783	0.00434783	0.00434783	0.00434783	0.00869565	0.00434783	0.00869565	0.00434783	0.00434783	0.00434783	0.00434783	0.00434783	0.00434783	0.00434783	0.00434783	0.00434783	0.00434783	0.00434783	0.00434783	0	0	0
MVs/Cavite/PHL/48.10/6991(D9)-2010.91506849315	0.0130435	0.0130435	0.0130435	0.00869565	0.00869565	0.00869565	0.00869565	0.00434783	0.00434783	0.00434783	0.00434783	0.00434783	0.00434783	0.00434783	0.00434783	0.00434783	0.00434783	0.00869565	0.00434783	0.00869565	0.00434783	0.00434783	0.00434783	0.00434783	0.00434783	0.00434783	0.00434783	0.00434783	0.00434783	0.00434783	0.00869565	0.00434783	0.00869565	0.00434783	0.00434783	0.00434783	0.00434783	0.00434783	0.00434783	0.00434783	0.00434783	0.00434783	0.00434783	0.00434783	0.00434783	0	0	0	0
MVs/Ilocos-Norte/PHL/7.11/1915(D9)-2011.11780821918	0.0130435	0.0130435	0.0130435	0.00869565	0.00869565	0.00869565	0.00869565	0.00434783	0.00434783	0.00434783	0.00434783	0.00434783	0.00434783	0.00434783	0.00434783	0.00434783	0.00434783	0.00869565	0.00434783	0.00869565	0.00434783	0.00434783	0.00434783	0.00434783	0.00434783	0.00434783	0.00434783	0.00434783	0.00434783	0.00434783	0.00869565	0.00434783	0.00869565	0.00434783	0.00434783	0.00434783	0.00434783	0.00434783	0.00434783	0.00434783	0.00434783	0.00434783	0.00434783	0.00434783	0.00434783	0	0	0	0
MVs/Benguet/PHL/18.11/5853(D9)-2011.32876712329	0.0130435	0.0130435	0.0130435	0.00869565	0.00869565	0.00869565	0.00869565	0.00434783	0.00434783	0.00434783	0.00434783	0.00434783	0.00434783	0.00434783	0.00434783	0.00434783	0.00434783	0.00869565	0.00434783	0.00869565	0.00434783	0.00434783	0.00434783	0.00434783	0.00434783	0.00434783	0.00434783	0.00434783	0.00434783	0.00434783	0.00869565	0.00434783	0.00869565	0.00434783	0.00434783	0.00434783	0.00434783	0.00434783	0.00434783	0.00434783	0.00434783	0.00434783	0.00434783	0.00434783	0.00434783	0	0	0	0
MVs/Benguet/PHL/24.11/6682(D9)-2011.45753424658	0.0173913	0.0173913	0.0173913	0.0130435	0.0130435	0.0130435	0.0130435	0.00869565	0.00869565	0.00869565	0.00869565	0.00869565	0.00869565	0.00869565	0.00869565	0.00869565	0.00869565	0.0130435	0.00869565	0.0130435	0.00869565	0.00869565	0.00869565	0.00869565	0.00869565	0.00869565	0.00869565	0.00869565	0.00869565	0.00869565	0.0130435	0.00869565	0.0130435	0.00869565	0.00869565	0.00869565	0.00869565	0.00869565	0.00869565	0.00869565	0.00869565	0.00869565	0.00869565	0.00869565	0.00869565	0.00434783	0.00434783	0.00434783	0.00434783
MVs/Manila/PHL/21.09/829(D9)-2009.39178082192	0.0130435	0.0130435	0.0130435	0.00869565	0.00869565	0.00869565	0.00869565	0.00434783	0.00434783	0.00434783	0.00434783	0.00434783	0.00434783	0.00434783	0.00434783	0.00434783	0.00434783	0.00869565	0.00434783	0.00869565	0.00434783	0.00434783	0.00434783	0.00434783	0.00434783	0.00434783	0.00434783	0.00434783	0.00434783	0.00434783	0.00869565	0.00434783	0.00869565	0.00434783	0.00434783	0.00434783	0.00434783	0.00434783	0.00434783	0.00434783	0.00434783	0.00434783	0.00434783	0.00434783	0.00869565	0.00869565	0.00869565	0.00869565	0.00869565
MVs/Rizal/PHL/15.11/4526(D9)-2011.28219178082	0.00869565	0.00869565	0.00869565	0.00434783	0.00434783	0.00434783	0.00434783	0	0	0	0	0	0	0	0	0	0	0.00434783	0	0.00434783	0	0	0	0	0	0	0	0	0	0	0.00434783	0	0.00434783	0	0	0	0	0	0	0	0	0	0	0	0.00434783	0.00434783	0.00434783	0.00434783	0.00434783
MVs/Nueva-Vizcaya/PHL/10.11/2277(D9)-2011.17808219178	0.00869565	0.00869565	0.00869565	0.00434783	0.00434783	0.00434783	0.00434783	0	0	0	0	0	0	0	0	0	0	0.00434783	0	0.00434783	0	0	0	0	0	0	0	0	0	0	0.00434783	0	0.00434783	0	0	0	0	0	0	0	0	0	0	0	0.00434783	0.00434783	0.00434783	0.00434783	0.00434783
MVs/Samar/PHL/36.10/6267(D9)-2010.69315068493	0.00869565	0.00869565	0.00869565	0.00434783	0.00434783	0.00434783	0.00434783	0	0	0	0	0	0	0	0	0	0	0.00434783	0	0.00434783	0	0	0	0	0	0	0	0	0	0	0.00434783	0	0.00434783	0	0	0	0	0	0	0	0	0	0	0	0.00434783	0.00434783	0.00434783	0.00434783	0.00434783
MVs/Camarines-Sur/PHL/28.10/5527(D9)-2010.52328767123	0.00869565	0.00869565	0.00869565	0.00434783	0.00434783	0.00434783	0.00434783	0	0	0	0	0	0	0	0	0	0	0.00434783	0	0.00434783	0	0	0	0	0	0	0	0	0	0	0.00434783	0	0.00434783	0	0	0	0	0	0	0	0	0	0	0	0.00434783	0.00434783	0.00434783	0.00434783	0.00434783
MVs/Bulacan/PHL/3.10/329(D9)-2010.04931506849	0.00869565	0.00869565	0.00869565	0.00434783	0.00434783	0.00434783	0.00434783	0	0	0	0	0	0	0	0	0	0	0.00434783	0	0.00434783	0	0	0	0	0	0	0	0	0	0	0.00434783	0	0.00434783	0	0	0	0	0	0	0	0	0	0	0	0.00434783	0.00434783	0.00434783	0.00434783	0.00434783
MVs/Manila/PHL/13.08/242-2008.2349726776	0.00869565	0.00869565	0.00869565	0.00434783	0.00434783	0.00434783	0.00434783	0	0	0	0	0	0	0	0	0	0	0.00434783	0	0.00434783	0	0	0	0	0	0	0	0	0	0	0.00434783	0	0.00434783	0	0	0	0	0	0	0	0	0	0	0	0.00434783	0.00434783	0.00434783	0.00434783	0.00434783
MVs/Camarines-Sur/PHL/5.10/705(D9)-2010.09589041096	0.00869565	0.00869565	0.00869565	0.00434783	0.00434783	0.00434783	0.00434783	0	0	0	0	0	0	0	0	0	0	0.00434783	0	0.00434783	0	0	0	0	0	0	0	0	0	0	0.00434783	0	0.00434783	0	0	0	0	0	0	0	0	0	0	0	0.00434783	0.00434783	0.00434783	0.00434783	0.00434783
MVs/Cotabato/PHL/21.10/5571(D9)-2010.39726027397	0.00869565	0.00869565	0.00869565	0.00434783	0.00434783	0.00434783	0.00434783	0	0	0	0	0	0	0	0	0	0	0.00434783	0	0.00434783	0	0	0	0	0	0	0	0	0	0	0.00434783	0	0.00434783	0	0	0	0	0	0	0	0	0	0	0	0.00434783	0.00434783	0.00434783	0.00434783	0.00434783
MVs/Pangasinan/PHL/40.10/6524(D9)-2010.75616438356	0.00869565	0.00869565	0.00869565	0.00434783	0.00434783	0.00434783	0.00434783	0	0	0	0	0	0	0	0	0	0	0.00434783	0	0.00434783	0	0	0	0	0	0	0	0	0	0	0.00434783	0	0.00434783	0	0	0	0	0	0	0	0	0	0	0	0.00434783	0.00434783	0.00434783	0.00434783	0.00434783
MVs/Zamboanga-del-Norte/PHL/9.11/2282(D9)-2011.15890410959	0.00869565	0.00869565	0.00869565	0.00434783	0.00434783	0.00434783	0.00434783	0	0	0	0	0	0	0	0	0	0	0.00434783	0	0.00434783	0	0	0	0	0	0	0	0	0	0	0.00434783	0	0.00434783	0	0	0	0	0	0	0	0	0	0	0	0.00434783	0.00434783	0.00434783	0.00434783	0.00434783
MVs/Iloilo/PHL/5.10/547(D9)-2010.08493150685	0.0130435	0.0130435	0.0130435	0.00869565	0.00869565	0.00869565	0.00869565	0.00434783	0.00434783	0.00434783	0.00434783	0.00434783	0.00434783	0.00434783	0.00434783	0.00434783	0.00434783	0.00869565	0.00434783	0.00869565	0.00434783	0.00434783	0.00434783	0.00434783	0.00434783	0.00434783	0.00434783	0.00434783	0.00434783	0.00434783	0.00869565	0.00434783	0.00869565	0.00434783	0.00434783	0.00434783	0.00434783	0.00434783	0.00434783	0.00434783	0.00434783	0.00434783	0.00434783	0.00434783	0.00869565	0.00869565	0.00869565	0.00869565	0.00869565
MVs/South-Cotabato/PHL/15.11/4967(D9)-2011.27945205479	0.00869565	0.00869565	0.00869565	0.00434783	0.00434783	0.00434783	0.00434783	0	0	0	0	0	0	0	0	0	0	0.00434783	0	0.00434783	0	0	0	0	0	0	0	0	0	0	0.00434783	0	0.00434783	0	0	0	0	0	0	0	0	0	0	0	0.00434783	0.00434783	0.00434783	0.00434783	0.00434783
MVs/Oriental-Mindoro/PHL/28.09/934(D9)-2009.52602739726	0.00869565	0.00869565	0.00869565	0.00434783	0.00434783	0.00434783	0.00434783	0	0	0	0	0	0	0	0	0	0	0.00434783	0	0.00434783	0	0	0	0	0	0	0	0	0	0	0.00434783	0	0.00434783	0	0	0	0	0	0	0	0	0	0	0	0.00434783	0.00434783	0.00434783	0.00434783	0.00434783
MVs/Cotabato/PHL/16.10/4573(D9)-2010.29863013699	0.00869565	0.00869565	0.00869565	0.00434783	0.00434783	0.00434783	0.00434783	0	0	0	0	0	0	0	0	0	0	0.00434783	0	0.00434783	0	0	0	0	0	0	0	0	0	0	0.00434783	0	0.00434783	0	0	0	0	0	0	0	0	0	0	0	0.00434783	0.00434783	0.00434783	0.00434783	0.00434783
MVs/Pangasinan/PHL/34.10/6147(D9)-2010.65479452055	0.00869565	0.00869565	0.00869565	0.00434783	0.00434783	0.00434783	0.00434783	0	0	0	0	0	0	0	0	0	0	0.00434783	0	0.00434783	0	0	0	0	0	0	0	0	0	0	0.00434783	0	0.00434783	0	0	0	0	0	0	0	0	0	0	0	0.00434783	0.00434783	0.00434783	0.00434783	0.00434783
MVs/Manila/PHL/5.10/811(D9)-2010.0904109589	0.00869565	0.00869565	0.00869565	0.00434783	0.00434783	0.00434783	0.00434783	0	0	0	0	0	0	0	0	0	0	0.00434783	0	0.00434783	0	0	0	0	0	0	0	0	0	0	0.00434783	0	0.00434783	0	0	0	0	0	0	0	0	0	0	0	0.00434783	0.00434783	0.00434783	0.00434783	0.00434783
MVs/Occidental-Mindoro/11.11/3427(D9)-2011.20821917808	0.00869565	0.00869565	0.00869565	0.00434783	0.00434783	0.00434783	0.00434783	0	0	0	0	0	0	0	0	0	0	0.00434783	0	0.00434783	0	0	0	0	0	0	0	0	0	0	0.00434783	0	0.00434783	0	0	0	0	0	0	0	0	0	0	0	0.00434783	0.00434783	0.00434783	0.00434783	0.00434783
MVs/South-Cotabato/PHL/15.08/282-2008.22404371585	0.0173913	0.0173913	0.0173913	0.0130435	0.0130435	0.0130435	0.0130435	0.00869565	0.00869565	0.00869565	0.00869565	0.00869565	0.00869565	0.00869565	0.00869565	0.00869565	0.00869565	0.0130435	0.00869565	0.0130435	0.00869565	0.00869565	0.00869565	0.00869565	0.00869565	0.00869565	0.00869565	0.00869565	0.00869565	0.00869565	0.0130435	0.00869565	0.0130435	0.00869565	0.00869565	0.00869565	0.00869565	0.00869565	0.00869565	0.00869565	0.00869565	0.00869565	0.00869565	0.00869565	0.0130435	0.0130435	0.0130435	0.0130435	0.0130435
MVs/Albay/PHL/9.11/2426-2011.16438356164	0.00869565	0.00869565	0.00869565	0.00434783	0.00434783	0.00434783	0.00434783	0	0	0	0	0	0	0	0	0	0	0.00434783	0	0.00434783	0	0	0	0	0	0	0	0	0	0	0.00434783	0	0.00434783	0	0	0	0	0	0	0	0	0	0	0	0.00434783	0.00434783	0.00434783	0.00434783	0.00434783
MVs/Maguindanao/PHL/45.08/896(D9)-2008.83879781421	0.00869565	0.00869565	0.00869565	0.00434783	0.00434783	0.00434783	0.00434783	0	0	0	0	0	0	0	0	0	0	0.00434783	0	0.00434783	0	0	0	0	0	0	0	0	0	0	0.00434783	0	0.00434783	0	0	0	0	0	0	0	0	0	0	0	0.00434783	0.00434783	0.00434783	0.00434783	0.00434783
MVs/Manila/PHL/11.10/3835(D9)-2010.20547945205	0.00869565	0.00869565	0.00869565	0.00434783	0.00434783	0.00434783	0.00434783	0	0	0	0	0	0	0	0	0	0	0.00434783	0	0.00434783	0	0	0	0	0	0	0	0	0	0	0.00434783	0	0.00434783	0	0	0	0	0	0	0	0	0	0	0	0.00434783	0.00434783	0.00434783	0.00434783	0.00434783
MVs/Zambales/PHL/32.10/5980(D9)-2010.6	0.00869565	0.00869565	0.00869565	0.00434783	0.00434783	0.00434783	0.00434783	0	0	0	0	0	0	0	0	0	0	0.00434783	0	0.00434783	0	0	0	0	0	0	0	0	0	0	0.00434783	0	0.00434783	0	0	0	0	0	0	0	0	0	0	0	0.00434783	0.00434783	0.00434783	0.00434783	0.00434783
MVs/Cavite/PHL/43.10/6908(D9)-2010.82465753425	0.00869565	0.00869565	0.00869565	0.00434783	0.00434783	0.00434783	0.00434783	0	0	0	0	0	0	0	0	0	0	0.00434783	0	0.00434783	0	0	0	0	0	0	0	0	0	0	0.00434783	0	0.00434783	0	0	0	0	0	0	0	0	0	0	0	0.00434783	0.00434783	0.00434783	0.00434783	0.00434783
MVs/Iloilo/PHL/9.11/2955(D9)-2011.16438356164	0.00869565	0.00869565	0.00869565	0.00434783	0.00434783	0.00434783	0.00434783	0	0	0	0	0	0	0	0	0	0	0.00434783	0	0.00434783	0	0	0	0	0	0	0	0	0	0	0.00434783	0	0.00434783	0	0	0	0	0	0	0	0	0	0	0	0.00434783	0.00434783	0.00434783	0.00434783	0.00434783
MVs/Aklan/PHL/30.11/6731(D9)-2011.56712328767	0.00869565	0.00869565	0.00869565	0.00434783	0.00434783	0.00434783	0.00434783	0	0	0	0	0	0	0	0	0	0	0.00434783	0	0.00434783	0	0	0	0	0	0	0	0	0	0	0.00434783	0	0.00434783	0	0	0	0	0	0	0	0	0	0	0	0.00434783	0.00434783	0.00434783	0.00434783	0.00434783
MVs/Cebu/PHL/12.11/3580(D9)-2011.21643835616	0.0173913	0.0173913	0.0173913	0.0130435	0.0130435	0.0130435	0.0130435	0.00869565	0.00869565	0.00869565	0.00869565	0.00869565	0.00869565	0.00869565	0.00869565	0.00869565	0.00869565	0.0130435	0.00869565	0.0130435	0.00869565	0.00869565	0.00869565	0.00869565	0.00869565	0.00869565	0.00869565	0.00869565	0.00869565	0.00869565	0.0130435	0.00869565	0.0130435	0.00869565	0.00869565	0.00869565	0.00869565	0.00869565	0.00869565	0.00869565	0.00869565	0.00869565	0.00869565	0.00869565	0.0130435	0.0130435	0.0130435	0.0130435	0.0130435
MVs/Davao-del-Norte/PHL/18.11/5466(D9)-2011.32876712329	0.0130435	0.0130435	0.0130435	0.00869565	0.00869565	0.00869565	0.00869565	0.00434783	0.00434783	0.00434783	0.00434783	0.00434783	0.00434783	0.00434783	0.00434783	0.00434783	0.00434783	0.00869565	0.00434783	0.00869565	0.00434783	0.00434783	0.00434783	0.00434783	0.00434783	0.00434783	0.00434783	0.00434783	0.00434783	0.00434783	0.00869565	0.00434783	0.00869565	0.00434783	0.00434783	0.00434783	0.00434783	0.00434783	0.00434783	0.00434783	0.00434783	0.00434783	0.00434783	0.00434783	0.00869565	0.00869565	0.00869565	0.00869565	0.00869565
MVs/Manila/PHL/13.08/238-2008.2349726776	0.0130435	0.0130435	0.0130435	0.00869565	0.00869565	0.00869565	0.00869565	0.00434783	0.00434783	0.00434783	0.00434783	0.00434783	0.00434783	0.00434783	0.00434783	0.00434783	0.00434783	0.00869565	0.00434783	0.00869565	0.00434783	0.00434783	0.00434783	0.00434783	0.00434783	0.00434783	0.00434783	0.00434783	0.00434783	0.00434783	0.00869565	0.00434783	0.00869565	0.00434783	0.00434783	0.00434783	0.00434783	0.00434783	0.00434783	0.00434783	0.00434783	0.00434783	0.00434783	0.00434783	0.00869565	0.00869565	0.00869565	0.00869565	0.00869565
MVs/Pangasinan/PHL/9.11/3233(D9)-2011.16164383562	0.00869565	0.00869565	0.00869565	0.00434783	0.00434783	0.00434783	0.00434783	0	0	0	0	0	0	0	0	0	0	0.00434783	0	0.00434783	0	0	0	0	0	0	0	0	0	0	0.00434783	0	0.00434783	0	0	0	0	0	0	0	0	0	0	0	0.00434783	0.00434783	0.00434783	0.00434783	0.00434783
MVs/Camarines-Sur/PHL/40.10/6926(D9)-2010.76164383562	0.00869565	0.00869565	0.00869565	0.00434783	0.00434783	0.00434783	0.00434783	0	0	0	0	0	0	0	0	0	0	0.00434783	0	0.00434783	0	0	0	0	0	0	0	0	0	0	0.00434783	0	0.00434783	0	0	0	0	0	0	0	0	0	0	0	0.00434783	0.00434783	0.00434783	0.00434783	0.00434783
MVs/South-Cotabato/PHL/32.10/5986(D9)-2010.61095890411	0.00869565	0.00869565	0.00869565	0.00434783	0.00434783	0.00434783	0.00434783	0	0	0	0	0	0	0	0	0	0	0.00434783	0	0.00434783	0	0	0	0	0	0	0	0	0	0	0.00434783	0	0.00434783	0	0	0	0	0	0	0	0	0	0	0	0.00434783	0.00434783	0.00434783	0.00434783	0.00434783
MVs/Manila/PHL/13.10/3969(D9)-2010.24383561644	0.00869565	0.00869565	0.00869565	0.00434783	0.00434783	0.00434783	0.00434783	0	0	0	0	0	0	0	0	0	0	0.00434783	0	0.00434783	0	0	0	0	0	0	0	0	0	0	0.00434783	0	0.00434783	0	0	0	0	0	0	0	0	0	0	0	0.00434783	0.00434783	0.00434783	0.00434783	0.00434783
MVs/Negros-Occidental/PHL/50.08/976(D9)-2008.93989071038	0.00869565	0.00869565	0.00869565	0.00434783	0.00434783	0.00434783	0.00434783	0	0	0	0	0	0	0	0	0	0	0.00434783	0	0.00434783	0	0	0	0	0	0	0	0	0	0	0.00434783	0	0.00434783	0	0	0	0	0	0	0	0	0	0	0	0.00434783	0.00434783	0.00434783	0.00434783	0.00434783
MVs/South-Cotabato/PHL/3.09/77(D9)-2009.04657534247	0.00869565	0.00869565	0.00869565	0.00434783	0.00434783	0.00434783	0.00434783	0	0	0	0	0	0	0	0	0	0	0.00434783	0	0.00434783	0	0	0	0	0	0	0	0	0	0	0.00434783	0	0.00434783	0	0	0	0	0	0	0	0	0	0	0	0.00434783	0.00434783	0.00434783	0.00434783	0.00434783
MVs/Bulacan/PHL/13.10/3978(D9)-2010.23561643836	0.00869565	0.00869565	0.00869565	0.00434783	0.00434783	0.00434783	0.00434783	0	0	0	0	0	0	0	0	0	0	0.00434783	0	0.00434783	0	0	0	0	0	0	0	0	0	0	0.00434783	0	0.00434783	0	0	0	0	0	0	0	0	0	0	0	0.00434783	0.00434783	0.00434783	0.00434783	0.00434783
MVs/Samar/PHL/36.10/6137(D9)-2010.67945205479	0.00869565	0.00869565	0.00869565	0.00434783	0.00434783	0.00434783	0.00434783	0	0	0	0	0	0	0	0	0	0	0.00434783	0	0.00434783	0	0	0	0	0	0	0	0	0	0	0.00434783	0	0.00434783	0	0	0	0	0	0	0	0	0	0	0	0.00434783	0.00434783	0.00434783	0.00434783	0.00434783
MVs/Zamboanga-del-Sur/PHL/49.10/7105(D9)-2010.9397260274	0.00869565	0.00869565	0.00869565	0.00434783	0.00434783	0.00434783	0.00434783	0	0	0	0	0	0	0	0	0	0	0.00434783	0	0.00434783	0	0	0	0	0	0	0	0	0	0	0.00434783	0	0.00434783	0	0	0	0	0	0	0	0	0	0	0	0.00434783	0.00434783	0.00434783	0.00434783	0.00434783
MVs/Laguna/PHL/42.09/1503(D9)-2009.81095890411	0.0130435	0.0130435	0.0130435	0.00869565	0.00869565	0.00869565	0.00869565	0.00434783	0.00434783	0.00434783	0.00434783	0.00434783	0.00434783	0.00434783	0.00434783	0.00434783	0.00434783	0.00869565	0.00434783	0.00869565	0.00434783	0.00434783	0.00434783	0.00434783	0.00434783	0.00434783	0.00434783	0.00434783	0.00434783	0.00434783	0.00869565	0.00434783	0.00869565	0.00434783	0.00434783	0.00434783	0.00434783	0.00434783	0.00434783	0.00434783	0.00434783	0.00434783	0.00434783	0.00434783	0.00869565	0.00869565	0.00869565	0.00869565	0.00869565
MVs/Iloilo/PHL/11.11/3747(D9)-2011.19452054795	0.00869565	0.00869565	0.00869565	0.00434783	0.00434783	0.00434783	0.00434783	0	0	0	0	0	0	0	0	0	0	0.00434783	0	0.00434783	0	0	0	0	0	0	0	0	0	0	0.00434783	0	0.00434783	0	0	0	0	0	0	0	0	0	0	0	0.00434783	0.00434783	0.00434783	0.00434783	0.00434783
MVs/Maguindanao/PHL/31.09/81021(D9)-2009.58904109589	0.00869565	0.00869565	0.00869565	0.00434783	0.00434783	0.00434783	0.00434783	0	0	0	0	0	0	0	0	0	0	0.00434783	0	0.00434783	0	0	0	0	0	0	0	0	0	0	0.00434783	0	0.00434783	0	0	0	0	0	0	0	0	0	0	0	0.00434783	0.00434783	0.00434783	0.00434783	0.00434783
MVs/Cotabato/PHL/21.10/5126(D9)-2010.38904109589	0.00869565	0.00869565	0.00869565	0.00434783	0.00434783	0.00434783	0.00434783	0	0	0	0	0	0	0	0	0	0	0.00434783	0	0.00434783	0	0	0	0	0	0	0	0	0	0	0.00434783	0	0.00434783	0	0	0	0	0	0	0	0	0	0	0	0.00434783	0.00434783	0.00434783	0.00434783	0.00434783
MVs/Sultan-Kudarat/PHL/36.10/6156(D9)-2010.67671232877	0.00869565	0.00869565	0.00869565	0.00434783	0.00434783	0.00434783	0.00434783	0	0	0	0	0	0	0	0	0	0	0.00434783	0	0.00434783	0	0	0	0	0	0	0	0	0	0	0.00434783	0	0.00434783	0	0	0	0	0	0	0	0	0	0	0	0.00434783	0.00434783	0.00434783	0.00434783	0.00434783
MVs/Maguindanao/PHL/6.10/871(D9)-2010.1095890411	0.00869565	0.00869565	0.00869565	0.00434783	0.00434783	0.00434783	0.00434783	0	0	0	0	0	0	0	0	0	0	0.00434783	0	0.00434783	0	0	0	0	0	0	0	0	0	0	0.00434783	0	0.00434783	0	0	0	0	0	0	0	0	0	0	0	0.00434783	0.00434783	0.00434783	0.00434783	0.00434783
MVs/Romblon/PHL/10.11/3534(D9)-2011.17808219178	0.00869565	0.00869565	0.00869565	0.00434783	0.00434783	0.00434783	0.00434783	0	0	0	0	0	0	0	0	0	0	0.00434783	0	0.00434783	0	0	0	0	0	0	0	0	0	0	0.00434783	0	0.00434783	0	0	0	0	0	0	0	0	0	0	0	0.00434783	0.00434783	0.00434783	0.00434783	0.00434783
MVs/Manila/PHL/7.10/1317-2010.13150684931	0.00869565	0.00869565	0.00869565	0.00434783	0.00434783	0.00434783	0.00434783	0	0	0	0	0	0	0	0	0	0	0.00434783	0	0.00434783	0	0	0	0	0	0	0	0	0	0	0.00434783	0	0.00434783	0	0	0	0	0	0	0	0	0	0	0	0.00434783	0.00434783	0.00434783	0.00434783	0.00434783
MVs/Pangasinan/PHL/43.10/6891(D9)-2010.81643835616	0.0130435	0.0130435	0.0130435	0.00869565	0.00869565	0.00869565	0.00869565	0.00434783	0.00434783	0.00434783	0.00434783	0.00434783	0.00434783	0.00434783	0.00434783	0.00434783	0.00434783	0.00869565	0.00434783	0.00869565	0.00434783	0.00434783	0.00434783	0.00434783	0.00434783	0.00434783	0.00434783	0.00434783	0.00434783	0.00434783	0.00869565	0.00434783	0.00869565	0.00434783	0.00434783	0.00434783	0.00434783	0.00434783	0.00434783	0.00434783	0.00434783	0.00434783	0.00434783	0.00434783	0.00869565	0.00869565	0.00869565	0.00869565	0.00869565
MVs/Mountain-Province/9.11/2799(D9)-2011.1698630137	0.0130435	0.0130435	0.0130435	0.00869565	0.00869565	0.00869565	0.00869565	0.00434783	0.00434783	0.00434783	0.00434783	0.00434783	0.00434783	0.00434783	0.00434783	0.00434783	0.00434783	0.00869565	0.00434783	0.00869565	0.00434783	0.00434783	0.00434783	0.00434783	0.00434783	0.00434783	0.00434783	0.00434783	0.00434783	0.00434783	0.00869565	0.00434783	0.00869565	0.00434783	0.00434783	0.00434783	0.00434783	0.00434783	0.00434783	0.00434783	0.00434783	0.00434783	0.00434783	0.00434783	0.00869565	0.00869565	0.00869565	0.00869565	0.00869565
[truncated: 51 more columns]
